# Supplementary material for: Trends in Escherichia coli and Klebsiella pneumoniae Urinary Tract Infections and Antibiotic Resistance over a 5-Year Period in Southeastern Gabon
Source: Antibiotics (Basel). 2024 Dec 28;14(1):14. doi: 10.3390/antibiotics14010014 (PMC11762395; doi:10.3390/antibiotics14010014)
Supplement: Supplementary file 1 [file antibiotics-14-00014-s001.zip]

Archive with 1 entries (1 files):
- antibiotics-3218020-supplementary.pdf
